# Supplementary material for: The Incorporated Drug Affects the Properties of Hydrophilic Nanofibers
Source: Nanomaterials (Basel). 2024 May 28;14(11):949. doi: 10.3390/nano14110949 (PMC11173976; doi:10.3390/nano14110949)
Supplement: Supplementary file 1 [file nanomaterials-14-00949-s001.zip]

Archive with 1 entries (1 files):
- nanomaterials-3013515-supplementary.pdf
